# Supplementary material for: Isoflurane anesthesia impairs the expression of immune neuromodulators in the hippocampus of aged mice
Source: PLoS One. 2018 Dec 20;13(12):e0209283. doi: 10.1371/journal.pone.0209283 (PMC6301699; doi:10.1371/journal.pone.0209283)
Supplement: S1 Dataset — (XLSX) [file pone.0209283.s001.xlsx]

## Sheet: 1A
Treatment Condition:	1.2% iso and 30% oxygen
Durationof Anesthesia:	4 hours
Sac timepoint:	3 and 48 hour
Age of animal at anesthesia:	12 week
Gender:	Male
Brain region:	Hippocampus
Gene/protein:	IL-1B
Group	Animal #	Normalized	Fold expression
C	160	1	0.859089
C	161	0.690748	0.593414
C	162	1.50479	1.29275
C	163	1.02972	0.884624
C	168	1.62482	1.39586
C	170	1.13407	0.974263
A - 3	154	0.877184	0.753579
A - 3	155	1.39812	1.2011
A - 3	156	1.46811	1.26124
A - 3	157	1.39495	1.19839
A - 3	158	1.4185	1.21862
A - 3	159	1.33852	1.14991
A - 48	164	1.74705	1.50087
A - 48	165	1.32339	1.13691
A - 48	166	1.88756	1.62158
A - 48	167	1.64273	1.41125
A - 48	169	0.982772	0.844288
A - 48	171	1.36759	1.17488
	Control	1.16402	1
	A - 3 hours later	1.3159	1.13047
	A - 48 hours later	1.49185	1.28163
	St Dev (control)	0.345913	0.29717
	St Deb (A - 3 hours)	0.218946	0.188094
	St Dev (A - 48 hours)	0.330895	0.284268

## Sheet: 1B
Treatment Condition:	1.2% iso and 30% oxygen
Durationof Anesthesia:	4 hours
Sac timepoint:	3 and 48 hour
Age of animal at anesthesia:	20 month
Gender:	Male
Brain region:	Hippocampus
Gene/protein:	IL-1B
Group	Animal #	Normalized	Fold expression
A - 48	136	1	0.614112
A - 48	137	0.460629	0.282878
A - 48	138	0.980477	0.602123
A - 48	139	0.372895	0.228999
A - 48	140	0.695854	0.427332
A - 48	141	0.654421	0.401888
C	142	0.895551	0.549969
C	143	1.34902	0.828448
C	144	2.0853	1.28061
C	145	1.8116	1.11252
C	146	2.00369	1.23049
C	147	1.62504	0.997957
A - 3	148	0.25482	0.156488
A - 3	149	0.33472	0.205556
A - 3	150	0.335218	0.205861
A - 3	151	0.810661	0.497837
A - 3	152	0.643587	0.395234
A - 3	153	0.482183	0.296114
	Control	1.62837	1
	A - 3 hours later	0.476865	0.292848
	A - 48 hours later	0.694046	0.426222
	St Dev (control)	0.446833	0.274406
	St Deb (A - 3 hours)	0.213924	0.131373
	St Dev (A - 48 hours)	0.258784	0.158922

## Sheet: 1C
Treatment Condition:	1.2% iso and 30% oxygen
Durationof Anesthesia:	4 hours
Sac timepoint:	3 and 48 hour
Age of animal at anesthesia:	12 week
Gender:	Male
Brain region:	Frontal cortex
Gene/protein:	IL-1B
Group	Animal #	Normalized	Fold expression
C	160	1	1.35562
C	161	0.596248	0.808284
C	162	0.49784	0.674881
C	163	0.438196	0.594027
C	168	0.883646	1.19789
C	170	1.0101	1.3693
A - 3	154	0.667725	0.90518
A - 3	155	0.464266	0.629367
A - 3	156	0.932683	1.26436
A - 3	157	0.864254	1.1716
A - 3	158	0.522577	0.708414
A - 3	159	0.473647	0.642084
A - 48	164	0.70023	0.949244
A - 48	165	0.457881	0.620711
A - 48	166	1.0651	1.44387
A - 48	167	0.957346	1.2978
A - 48	169	0.813391	1.10265
A - 48	171	0.979701	1.3281
	Control	0.737671	1
	A - 3 hours later	0.654192	0.886834
	A - 48 hours later	0.828941	1.12373
	St Dev (control)	0.257505	0.349079
	St Deb (A - 3 hours)	0.203891	0.276398
	St Dev (A - 48 hours)	0.223374	0.30281

## Sheet: 1D
Treatment Condition:	1.2% iso and 30% oxygen
Durationof Anesthesia:	4 hours
Sac timepoint:	3 and 48 hour
Age of animal at anesthesia:	20 month
Gender:	Male
Brain region:	Frontal cortex
Gene/protein:	IL-1B
Group	Animal #	Normalized	Fold expression
A - 48	136	1	1.40782
A - 48	137	1.27468	1.79453
A - 48	138	1.10299	1.55281
A - 48	139	1.59868	2.25066
A - 48	140	1.7091	2.4061
A - 48	141	1.5213	2.14172
C	142	0.809612	1.13979
C	143	0.752251	1.05903
C	144	0.704103	0.99125
C	145	0.566609	0.797684
C	146	0.701868	0.988104
C	147	0.727465	1.02414
A - 3	148	0.682353	0.96063
A - 3	149	0.76123	1.07167
A - 3	150	0.952596	1.34108
A - 3	151	0.466287	0.656448
A - 3	152	0.355538	0.500534
A - 3	153	0.477267	0.671906
	Control	0.710318	1
	A - 3 hours later	0.615878	0.867046
	A - 48 hours later	1.36779	1.92561
	St Dev (control)	0.080838	0.113805
	St Deb (A - 3 hours)	0.222842	0.313721
	St Dev (A - 48 hours)	0.285456	0.401871

## Sheet: 2A
Treatment Condition:	1.2% iso and 30% oxygen
Durationof Anesthesia:	4 hours
Sac timepoint:	3 and 48 hour
Age of animal at anesthesia:	12 week
Gender:	Male
Brain region:	Hippocampus
Gene/protein:	TNF-alpha
Group	Animal #	Normalized	Fold expression
C	160	1	1.34314
C	161	0.67822	0.910947
C	162	1.06179	1.42614
C	163	0.73973	0.993565
C	168	0.253953	0.341095
C	170	0.733433	0.985107
A - 3	154	1.93845	2.60361
A - 3	155	1.74162	2.33925
A - 3	156	1.39157	1.86908
A - 3	157	1.38241	1.85678
A - 3	158	1.95425	2.62484
A - 3	159	1.46718	1.97064
A - 48	164	0.700604	0.941013
A - 48	165	0.807271	1.08428
A - 48	166	0.767739	1.03118
A - 48	167	0.429074	0.576309
A - 48	169	0.94226	1.26559
A - 48	171	0.405615	0.5448
	Control	0.744521	1
	A - 3 hours later	1.64591	2.2107
	A - 48 hours later	0.675427	0.907197
	St Dev (control)	0.286751	0.385148
	St Deb (A - 3 hours)	0.266785	0.358331
	St Dev (A - 48 hours)	0.215047	0.28884

## Sheet: 2B
Treatment Condition:	1.2% iso and 30% oxygen
Durationof Anesthesia:	4 hours
Sac timepoint:	3 and 48 hour
Age of animal at anesthesia:	20 month
Gender:	Male
Brain region:	Hippocampus
Gene/protein:	TNF-alpha
Group	Animal #	Normalized	Fold expression
A - 48	136	1	0.453802
A - 48	137	0.881396	0.399979
A - 48	138	1.08612	0.492883
A - 48	139	0.820942	0.372545
A - 48	140	0.600497	0.272507
A - 48	141	0.758007	0.343985
C	142	2.87342	1.30396
C	143	2.90546	1.3185
C	144	1.64431	0.746192
C	145	1.59093	0.721966
C	146	2.13795	0.970204
C	147	2.06956	0.939171
A - 3	148	0.548347	0.248841
A - 3	149	0.67444	0.306062
A - 3	150	0.630211	0.285991
A - 3	151	0.854702	0.387865
A - 3	152	0.993599	0.450897
A - 3	153	0.431456	0.195796
	Control	2.2036	1
	A - 3 hours later	0.688793	0.312575
	A - 48 hours later	0.857827	0.389283
	St Dev (control)	0.574754	0.260825
	St Deb (A - 3 hours)	0.204948	0.0930056
	St Dev (A - 48 hours)	0.173453	0.0787132

## Sheet: 2C
Treatment Condition:	1.2% iso and 30% oxygen
Durationof Anesthesia:	4 hours
Sac timepoint:	3 and 48 hour
Age of animal at anesthesia:	12 week
Gender:	Male
Brain region:	Frontal cortex
Gene/protein:	TNF-alpha
Group	Animal #	Normalized	Fold expression
C	160	1	1.52853
C	161	0.554299	0.847263
C	162	0.528192	0.807358
C	163	0.603166	0.921958
C	168	0.465814	0.712011
C	170	0.773867	1.18288
A - 3	154	1.40621	2.14943
A - 3	155	1.30559	1.99564
A - 3	156	1.61134	2.46298
A - 3	157	1.30302	1.99171
A - 3	158	1.10779	1.69329
A - 3	159	0.968796	1.48083
A - 48	164	0.925865	1.41521
A - 48	165	0.475732	0.727171
A - 48	166	0.517567	0.791117
A - 48	167	0.320657	0.490135
A - 48	169	0.477288	0.72955
A - 48	171	0.802411	1.22651
	Control	0.654223	1
	A - 3 hours later	1.28379	1.96231
	A - 48 hours later	0.586587	0.896616
	St Dev (control)	0.198922	0.304059
	St Deb (A - 3 hours)	0.225085	0.344049
	St Dev (A - 48 hours)	0.228651	0.349501

## Sheet: 2D
Treatment Condition:	1.2% iso and 30% oxygen
Durationof Anesthesia:	4 hours
Sac timepoint:	3 and 48 hour
Age of animal at anesthesia:	20 month
Gender:	Male
Brain region:	Frontal cortex
Gene/protein:	TNF-alpha
Group	Animal #	Normalized	Fold expression
A - 48	136	1	0.804649
A - 48	137	1.26589	1.01859
A - 48	138	1.06558	0.857422
A - 48	139	1.00936	0.812179
A - 48	140	0.454916	0.366048
A - 48	141	1.18706	0.955168
C	142	1.56308	1.25773
C	143	1.64333	1.3223
C	144	1.18668	0.954861
C	145	0.804562	0.64739
C	146	1.06229	0.854774
C	147	1.19672	0.962944
A - 3	148	0.489383	0.393782
A - 3	149	1.0306	0.829269
A - 3	150	0.923672	0.743232
A - 3	151	1.02735	0.826659
A - 3	152	0.775676	0.624147
A - 3	153	1.03148	0.829979
	Control	1.24278	1
	A - 3 hours later	0.879693	0.707844
	A - 48 hours later	0.997135	0.802344
	St Dev (control)	0.313977	0.252642
	St Deb (A - 3 hours)	0.215736	0.173592
	St Dev (A - 48 hours)	0.285357	0.229612

## Sheet: 3A
Treatment Condition:	1.2% iso and 30% oxygen
Durationof Anesthesia:	4 hours
Sac timepoint:	3 and 48 hour
Age of animal at anesthesia:	12 week
Gender:	Male
Brain region:	Hippocampus
Gene/protein:	MCP-1
Group	Animal #	Normalized	Fold expression
C	160	1	0.946227
C	161	0.901744	0.853254
C	162	0.787468	0.745124
C	163	1.43917	1.36178
C	168	0.937154	0.88676
C	170	1.27544	1.20686
A - 3	154	3.4558	3.26997
A - 3	155	3.97697	3.76312
A - 3	156	4.11367	3.89247
A - 3	157	4.87678	4.61454
A - 3	158	5.11567	4.84059
A - 3	159	4.94418	4.67832
A - 48	164	1.11731	1.05723
A - 48	165	0.850593	0.804854
A - 48	166	1.45297	1.37484
A - 48	167	1.36706	1.29355
A - 48	169	0.758975	0.718163
A - 48	171	0.744002	0.703995
	Control	1.05683	1
	A - 3 hours later	4.41385	4.1765
	A - 48 hours later	1.04848	0.992104
	St Dev (control)	0.248247	0.234898
	St Deb (A - 3 hours)	0.661354	0.625791
	St Dev (A - 48 hours)	0.311616	0.29486

## Sheet: 3B
Treatment Condition:	1.2% iso and 30% oxygen
Durationof Anesthesia:	4 hours
Sac timepoint:	3 and 48 hour
Age of animal at anesthesia:	20 month
Gender:	Male
Brain region:	Hippocampus
Gene/protein:	MCP-1
Group	Animal #	Normalized	Fold expression
A - 48	136	1	0.952326
A - 48	137	0.913149	0.869616
A - 48	138	0.708821	0.675029
A - 48	139	0.414704	0.394933
A - 48	140	0.72294	0.688475
A - 48	141	0.305814	0.291235
C	142	0.727566	0.69288
C	143	0.845475	0.805168
C	144	1.36658	1.30143
C	145	1.17833	1.12215
C	146	1.37487	1.30933
C	147	0.807544	0.769046
A - 3	148	0.526944	0.501822
A - 3	149	0.425622	0.405331
A - 3	150	0.41428	0.394529
A - 3	151	0.720003	0.685678
A - 3	152	0.513961	0.489458
A - 3	153	0.576016	0.548555
	Control	1.05006	1
	A - 3 hours later	0.529471	0.504229
	A - 48 hours later	0.677571	0.645269
	St Dev (control)	0.292168	0.278239
	St Deb (A - 3 hours)	0.112044	0.106703
	St Dev (A - 48 hours)	0.271954	0.258989

[truncated: 9 more sheets: 3C, 3D, 4A, 4B, 5A, 5B, 6A, 6B, 6C]
